# Supplementary material for: Bioprocessing of Two Crop Residues for Animal Feeding into a High-Yield Lovastatin Feed Supplement
Source: Animals (Basel). 2022 Oct 7;12(19):2697. doi: 10.3390/ani12192697 (PMC9559462; doi:10.3390/ani12192697)
Supplement: Supplementary file 1 [file animals-12-02697-s001.zip]

Archive with 1 entries (1 files):
- animals-1924907-supplementary.pdf
